# Supplementary material for: A minimally invasive, fast on/off “odorgenetic” method to manipulate physiology
Source: Protein Cell. 2024 Dec 31;16(7):615–20. doi: 10.1093/procel/pwae072 (PMC12275085; doi:10.1093/procel/pwae072)
Supplement: pwae072_suppl_Supplementary_Table [file pwae072_suppl_supplementary_table.xlsx]

## Sheet: Sheet1
Odorant	melting point （°C）	boiling point（°C）	Acute Toxicity (LD50mg/kg, Rat, orally treatment)	Volatility（mmHg）	Water-solubility -:Insoluble; +:Slightly soluble; ++:Soluble; +++:Freely soluble	Odorant in blood by inhalation （-:undetectable;+:detectable）
Isovanillin	114 ℃	179°C	unkonw	unkonw	+	-
Isobutyl Acetate	-99	116	13400	18	+	-
1-butanol	-89	117.7	3484	8.5	+	-
2-butanone	-85.9	79.6	3000	70.5	++	-
2-hexanone	-57	127.8	2590	13.3	+	-
2-Pentanol	-50	119.3	1470	8	++	-
2-pentanone	-78	102.7	16000	38.6	+	+
3-Carene	25	171	4800	1.9	-	-
p-Cymene	-68	173.9	4750	1.7	-	-
5-hydroxymethyl-2-furtural	31.5	291	2500	0.1	++	-
Delta-Decalactone	-27	267.2	unkonw	0.5	-	-
gamma-Butyrolactone	-44	206	1540	15.2	+++	-
Beta-pinene	-61	164	4700	2.4±0.1	-	-
Beta-Caryophyllene	24	122	unkonw	0.3	+	-
Beta-Citronellol	77	221	unkonw	0.01	-	-
gamma-Hexalactone	-18	214.9	unkonw	0.2	+	-
Benzaldehyde	-26	178.7	1300	0.98	+	-
Phenylacetaldehyde	-10	195	1550	10	-	-
n-Ethyl propanoate	-73	95.9	8730	44.5	+	-
gamma-Decanolactone	unkonw	266.7	3000	0	+	+
Nerol	-15	229.5	4500	0.1	-	-
Methyl acetate	-98	44	5450	368.4	+	-
Dibutyl succinate	-29	274.3	8000	0.2	-	-
Hexyl butyrate	-78	206.8	13000	13.9	-	-
Delta-Decalactone	-27	267.2	>5000	0.5	-	+
Methyleugenol	-4	254	810	0.3	-	-
Caryophyllene	25	166	unkonw	0.01	-	-
Eugenol（丁子香酚）	-12	254	1930	0	-	-
Linalool oxide	-129	188	1150	3.88	+	-
Ethyl hexanoate	-67	167.9	unkonw	1.7±0.3	-	-
Ethyl lactate	-26	154.5	2500	3.8	-	-
cis-3-Hexen-1-ol(叶醇)	-60	156	4700	1.6	-	-
Terpineol	35-40	217.5	4300	1	+	-
Pentanal	-92	100.7	5600	31.8	+	-
Geraniol	-15	157.1	3600	2.3		+
cis-3-Hexen-1-ol	-60	156	4700	1	-	-
Isoamyl acetate	-78	142.1	16600	5.7	+	-
Acetaldehyde	-123	15.6	1930	964.5	++	-
Phenethyl acetate	-37	238	3670	0.5	-	+
Methyl acetate	-98	41	5450	368	+	-
Pentyl acetate	-70.8	146.9	16600	3.9	+	+
Ethyl acetate	-84	70.9	5620	111.7	+	-
hexyl acetate	-80	171.5	41500	1.4	-	+
Propyl acetate	-95	101.4	9370	35.2	+	+
Butyl acetate	-78	126.6	13100	11.5	+	+
n-amyl acetate	-70.8	149.9	1600	3.9	+	+
n-hexyl acetate	-80	171.5	42000	1.4	+	-
hexanal	-56	127.9	4890	10.9	-	-
Isoeugenol	-10	266	1560	0.6	+	-
Isovaleric acid	-35	175.3	2000	0.6	+	-
n-butyric-acid	-3	164.3	2940	1.4	+++	-
