# Supplementary material for: A minimally invasive, fast on/off “odorgenetic” method to manipulate physiology
Source: Protein Cell. 2024 Dec 31;16(7):615–20. doi: 10.1093/procel/pwae072 (PMC12275085; doi:10.1093/procel/pwae072)
Supplement: pwae072_suppl_Supplementary_Video_S1 [file pwae072_suppl_supplementary_video_s1.zip]

Archive with 1 entries (1 files):
- pwae072_suppl_Supplementary_Video_S1.wmv
